# Supplementary material for: Lack of Dosage Balance and Incomplete Dosage Compensation in the ZZ/ZW Gila Monster (Heloderma suspectum) Revealed by De Novo Genome Assembly
Source: Genome Biol Evol. 2024 Feb 6;16(3):evae018. doi: 10.1093/gbe/evae018 (PMC10950046; doi:10.1093/gbe/evae018)
Supplement: evae018_Supplementary_Data [file evae018_supplementary_data.zip]

Archive with 3 entries (3 files):
- Gila_monster_manuscript_GBEsubmission2_20231028_clean_supplement.pdf
- SupplementalTableS3.xlsx
- SupplementalTableS5.xlsx
