# Supplementary material for: Lack of Dosage Balance and Incomplete Dosage Compensation in the ZZ/ZW Gila Monster (Heloderma suspectum) Revealed by De Novo Genome Assembly
Source: Genome Biol Evol. 2024 Feb 6;16(3):evae018. doi: 10.1093/gbe/evae018 (PMC10950046; doi:10.1093/gbe/evae018)
Supplement: evae018_Supplementary_Data [file evae018_supplementary_data.zip › SupplementalTableS5.xlsx]

## Sheet: Table_S5
	Gallus v5					Heloderma v2
Transcript name (Anolis)	Chr	Start position	Male mean FPKM	Female mean FPKM	F/M ratio	Scaffold	Start position	Male mean FPKM	Female mean FPKM	F/M ratio
AP3D1	28	2110004	11.681	12.336	1.056	157	1984977	43.369	32.861	0.758
ARHGAP45	28	2945090	4.919	4.423	0.899	157	4264794	37.978	20.138	0.53
C2CD4C	28	2655578	0.141	0.039	0.277	398	1689654	0.021	0.016	0.796
CBARP	28	3056517	1.091	1.078	0.988	398	1038502	0.084	0.102	1.216
CHAF1A	28	2531180	1.945	1.8	0.925	304	3564224	20.116	9.886	0.491
DDA1	28	3420182	7.109	5.036	0.708	157	4006629	0.012	0.011	0.865
DIRAS1	28	3289575	0.235	0.687	2.924	398	2035103	29.008	46.603	1.607
DPP9	28	4933801	7.639	7.044	0.922	304	3218160	32.948	16.259	0.493
EFNA2	28	3156479	0.35	0.372	1.062	398	561633	0.796	0.753	0.945
ENSACAG00000000286	28	2638758	5.43	5.536	1.02	157	106194	19.288	22.512	1.167
ENSACAG00000000515	28	2726907	10.054	10.552	1.049	398	1339799	10.334	6.049	0.585
ENSACAG00000000738	28	2160951	19.197	18.739	0.976	157	2189089	40.864	30.275	0.741
ENSACAG00000001314	28	1757253	4.99	5.898	1.182	218	114797	0.373	0.248	0.667
ENSACAG00000001404	28	2506927	15.177	15.1	0.995	304	3506365	69.992	27.387	0.391
ENSACAG00000003615	28	2746864	13.703	12.994	0.948	157	4392281	36.64	19.965	0.545
ENSACAG00000005366	28	3204140	22.019	21.615	0.982	398	266255	63.942	64.571	1.01
ENSACAG00000006370	28	2972678	5.399	4.871	0.902	398	1214939	50.609	31.529	0.623
ENSACAG00000007058	28	1099448	31.341	35.259	1.125	157	3216344	1.884	1.877	0.997
ENSACAG00000007209	28	2960879	695.935	808.942	1.162	398	1299980	164.366	119.22	0.725
ENSACAG00000008374	28	1028597	56.092	57.525	1.026	157	3973553	89.048	48.292	0.542
ENSACAG00000008865	28	1199135	91.225	98.671	1.082	157	1403813	0.018	0.061	3.397
ENSACAG00000009098	28	978189	6.717	5.425	0.808	398	79603	0.592	0.117	0.197
ENSACAG00000009293	28	3217762	25.542	27.669	1.083	398	252232	46.058	35.449	0.77
ENSACAG00000009405	28	3181297	0.585	0.838	1.432	398	391900	0.106	0.133	1.259
ENSACAG00000010718	28	3940058	9.498	7.757	0.817	398	2104562	26.454	15.127	0.572
ENSACAG00000010964	28	1218010	6.911	5.317	0.769	157	5074855	1.185	0.999	0.843
ENSACAG00000012120	28	2488492	5.902	6.344	1.075	157	4928278	6.285	8.901	1.416
ENSACAG00000012523	28	2662083	1.21	0.706	0.584	398	1616163	0.047	0.08	1.692
ENSACAG00000013568	28	2160288	4.476	4.513	1.008	157	2181405	37.039	23.848	0.644
ENSACAG00000013894	28	2701617	3.764	5.529	1.469	398	1475396	3.863	1.657	0.429
ENSACAG00000014107	28	338616	0.684	0.563	0.823	304	3257170	24.482	13.514	0.552
ENSACAG00000014241	28	4944570	1.003	1.028	1.025	218	1892459	1.739	0.744	0.428
ENSACAG00000014333	28	3803338	1.522	1.504	0.988	304	3809527	0.058	0.17	2.94
ENSACAG00000016893	28	1350252	30.162	30.621	1.015	304	1963624	80.198	43.429	0.542
ENSACAG00000016928	28	1335391	32.591	30.106	0.924	304	1907027	51.131	32.678	0.639
ENSACAG00000016959	28	1318039	7.432	9.091	1.223	N/A.	N/A.	N/A.	N/A.	N/A.
ENSACAG00000017065	28	2060361	6.13	6.602	1.077	157	1873866	47.763	27.643	0.579
ENSACAG00000017659	28	3226745	8.344	9.956	1.193	398	152309	0.304	0.119	0.391
ENSACAG00000017728	28	2432112	25.144	26.056	1.036	157	2521713	53.707	28.521	0.531
ENSACAG00000024984	28	1423133	10.421	12.011	1.153	157	32248	61.345	49.46	0.806
ENSACAG00000027602	28	2439682	16.232	18.502	1.14	157	2510548	46.631	35.69	0.765
GAMT	28	3197264	946.912	855.958	0.904	398	301732	2.187	1.319	0.603
GNA11	28	1258902	25.583	24.218	0.947	157	5259053	54.488	30.436	0.559
GRIN3B	28	2910860	1.243	1.335	1.074	218	807869	0.022	0.077	3.481
HDGFL2	28	2552942	13.217	12.483	0.944	304	3641000	31.336	17.914	0.572
HSD11B1L	28	1327462	8.847	9.412	1.064	N/A.	N/A.	N/A.	N/A.	N/A.
ISYNA1	28	3947559	32.891	28.545	0.868	N/A.	N/A.	N/A.	N/A.	N/A.
KDM4B	28	4766565	9.116	9.651	1.059	304	2811948	32.465	18.741	0.577
MAU2	28	3529370	12.307	13.255	1.077	218	611345	96.48	49.278	0.511
MIDN	28	3073142	6.893	5.752	0.834	398	885252	2.506	4.964	1.981
MKNK2	28	2132520	35.344	35.812	1.013	157	2102272	42.272	17.698	0.419
NCLN	28	1279266	23.608	26.712	1.131	218	405176	0.03	0.047	1.579
PLPPR3	28	2849318	3.402	3.293	0.968	157	5395222	26.079	22.159	0.85
PTPRS	28	4672229	9.1	10.063	1.106	157	4661358	0.157	0.17	1.082
S1PR4	28	1276946	0.219	0.226	1.035	304	2599143	0.075	0.053	0.712
SEMA6B	28	2577408	0.856	0.985	1.15	157	5363128	14	5.622	0.402
SIRT6	28	2625911	14.548	14.968	1.029	157	166785	9.119	6.531	0.716
STK11	28	3021019	13.688	13.351	0.975	398	1091933	33.436	28.238	0.845
SUGP1	28	3538959	19.543	17.385	0.89	218	557705	49.402	23.578	0.477
TMEM259	28	2917497	24.29	26.112	1.075	218	782338	15.595	8.424	0.54
UBXN6	28	2543725	3.643	3.242	0.89	304	3606916	20.253	10.219	0.505
WDR18	28	2901723	6.456	7.596	1.177	218	921250	24.852	13.034	0.524
YJU2	28	1399062	13.358	13.549	1.014	304	3302260	22.28	13.065	0.586
